# Supplementary material for: Mechanochemical Synthesis of Valproic Acid-Based Hybrids: Antioxidant, Anti-Inflammatory, and In Silico Evaluation
Source: Molecules. 2026 Jul 21;31(14):2535. doi: 10.3390/molecules31142535 (PMC13414799; doi:10.3390/molecules31142535)
Supplement: Supplementary file 1 [file molecules-31-02535-s001.zip]

Archive with 1 entries (1 files):
- molecules-4425349-supplementary.pdf
